# Supplementary material for: Podocyte-Related Mechanisms Underlying Survival Benefit of Long-Term Angiotensin Receptor Blocker
Source: Int J Mol Sci. 2022 May 27;23(11):6018. doi: 10.3390/ijms23116018 (PMC9181646; doi:10.3390/ijms23116018)
Supplement: Supplementary file 1 [file ijms-23-06018-s001.zip]

Archive with 1 entries (1 files):
- ijms-1720933-supplementary.pdf
